# Supplementary material for: FOXM1 Maintains Homeostasis and Self-Renewal in Wharton’s Jelly Mesenchymal Stem Cells
Source: Genes (Basel). 2025 Dec 18;16(12):1517. doi: 10.3390/genes16121517 (PMC12732837; doi:10.3390/genes16121517)
Supplement: Supplementary file 1 [file genes-16-01517-s001.zip]

Archive with 1 entries (1 files):
- genes-4028179-supplementary.pdf
